# Supplementary material for: Chemical Composition and Biological Properties of Two Jatropha Species: Different Parts and Different Extraction Methods
Source: Antioxidants (Basel). 2021 May 17;10(5):792. doi: 10.3390/antiox10050792 (PMC8156752; doi:10.3390/antiox10050792)
Supplement: Supplementary file 1 [file antioxidants-10-00792-s001.zip]

Archive with 1 entries (1 files):
- antioxidants-1210635-supplementary.pdf
